# Supplementary material for: Protein and Lipid Digestibility of Pasture-Raised and Grain-Finished Beef: An In Vitro Comparison
Source: Foods. 2023 Mar 14;12(6):1239. doi: 10.3390/foods12061239 (PMC10047994; doi:10.3390/foods12061239)
Supplement: Supplementary file 1 [file foods-12-01239-s001.zip]

Archive with 1 entries (1 files):
- foods-2091962-supplementary.pdf
